# Supplementary material for: Impact of Processing Method and Storage Time on Phytochemical Concentrations in an Antioxidant-Rich Food Mixture
Source: Antioxidants (Basel). 2023 Jun 10;12(6):1252. doi: 10.3390/antiox12061252 (PMC10295423; doi:10.3390/antiox12061252)
Supplement: Supplementary file 1 [file antioxidants-12-01252-s001.zip]

Archive with 2 entries (2 files):
- Supplementary Files_Figures S1-S5.pdf
- Supplementary Materials_Tables S1-S9.pdf
